# Supplementary material for: Non-classical ferroptosis inhibition by a small molecule targeting PHB2
Source: Nat Commun. 2022 Dec 3;13:7473. doi: 10.1038/s41467-022-35294-2 (PMC9719519; doi:10.1038/s41467-022-35294-2)
Supplement: Supplementary file 3 — Source Data [file 41467_2022_35294_MOESM3_ESM.xlsx]

## Sheet: Fig. 1C
figure 1C				Mean	SD
Control	0.955801	1.01547	1.02873	1	0.0388473		Dunnett's multiple comparisons test	Mean Diff.	95.00% CI of diff.	Significant?	Summary	Adjusted P Value
YL-939	0.925967	0.998895	0.965746	0.963536	0.0365142		Control vs. YL-939	0.03646	-0.03075 to 0.1037	No	ns	0.3346
Cpd-015	0.96137	0.99639	0.960289	0.972683	0.020538		Control vs. Cpd-015	0.02732	-0.03990 to 0.09453	No	ns	0.5391
Fer-1	0.090253	0.090253	0.086643	0.0890497	0.00208423		Control vs. Fer-1	0.911	0.8437 to 0.9782	Yes	****	<0.0001

## Sheet: Fig. 1D
figure 1D				Mean	SD
Control	0.979724	1.0212	0.999078	1	0.0207524		Dunnett's multiple comparisons test	Mean Diff.	95.00% CI of diff.	Significant?	Summary	Adjusted P Value
YL-939	0.954839	0.979724	0.985253	0.973272	0.0162011		Control vs. YL-939	0.02673	-0.01441 to 0.06786	No	ns	0.2463
Cpd-015	1.03779	0.996313	1.04055	1.02488	0.0247824		Control vs. Cpd-015	-0.02488	-0.06602 to 0.01625	No	ns	0.2965
DFO	0.678341	0.670046	0.650691	0.666359	0.0141889		Control vs. DFO	0.3336	0.2925 to 0.3748	Yes	****	<0.0001
EDTA.2H2O	0.006452	0.000922	0.006452	0.00460867	0.00319275		Control vs. EDTA.2H2O	0.9954	0.9543 to 1.037	Yes	****	<0.0001

## Sheet: Fig. 1E
figure 1E
Concentration (μM）	ES-2		HT1080
0.0137	0.380638	0.387865	0.870803	0.887794
0.041	14.9437	14.8714	10.6244	10.8283
0.123	60.9382	57.339	53.1268	52.1923
0.37	107.128	105.466	68.4451	74.6214
1.11	106.434	99.7489	83.287	83.5333
3.33	106.47	103.355	85.6572	89.2424

## Sheet: Fig. 1F
figure 1F
ES-2								Sidak's multiple comparisons test	Mean Diff.	95.00% CI of diff.	Significant?	Summary	Adjusted P Value
	Vehicle			YL-939				Vehicle - YL-939
Control	97.948	103.467	98.5849	93.4966	93.6589	102.737		Control	3.369	-4.338 to 11.08	No	ns	0.7282
RSL3 0.1	0.084285	0.177934	0.352747	91.942	92.379	93.1782		RSL3 0.1	-92.29	-100.0 to -84.59	Yes	****	<0.0001
RSL3 0.3	0.121744	0.3028	0.240367	91.686	84.6623	98.41		RSL3 0.3	-91.36	-99.07 to -83.66	Yes	****	<0.0001
ML210 10	1.07181	1.12002	1.43819	71.6187	76.5358	69.5939		ML210 10	-71.37	-79.08 to -63.67	Yes	****	<0.0001
ML210 3	0.117305	0.416191	0.744002	83.7091	84.2297	77.7121		ML210 3	-81.46	-89.16 to -73.75	Yes	****	<0.0001

## Sheet: Fig. 3A
figure 3A
Control	98.6973	100.099	101.204			Dunnett's multiple comparisons test	Mean Diff.	95.00% CI of diff.	Significant?	Summary	Adjusted P Value
Vehicle	34.958	33.9285	35.2157			Vehicle vs. Control	-65.3	-67.03 to -63.57	Yes	****	<0.0001
YL-939 3	34.5958	34.4242	34.5688			Vehicle vs. YL-939 3	0.1711	-1.563 to 1.905	No	ns	0.9834
ZVAD 50	47.3303	46.6249	47.0264			Vehicle vs. ZVAD 50	-12.29	-14.03 to -10.56	Yes	****	<0.0001

## Sheet: Fig. 3B
figure 3B
Control	98.9742	100.859	100.167			Dunnett's multiple comparisons test	Mean Diff.	95.00% CI of diff.	Significant?	Summary	Adjusted P Value
Vehicle	20.1087	24.5865	30.5332			Vehicle vs. Control	-74.92	-81.58 to -68.27	Yes	****	<0.0001
GSK2982772 10	77.121	73.7895	74.6134			Vehicle vs. GSK2982772 10	-50.1	-56.75 to -43.45	Yes	****	<0.0001
YL-939 10	29.5208	27.9436	28.0974			Vehicle vs. YL-939 10	-3.444	-10.10 to 3.208	No	ns	0.3671

## Sheet: Fig. 3C
figure 3C
Control	98.2459	100.921	100.833			Dunnett's multiple comparisons test	Mean Diff.	95.00% CI of diff.	Significant?	Summary	Adjusted P Value
Vehicle	35.3612	33.1084	34.6125			Vehicle vs. Control	-65.64	-70.00 to -61.28	Yes	****	<0.0001
YL-939 10	38.3708	36.9964	33.406			Vehicle vs. MCC950 10	-65.01	-69.37 to -60.64	Yes	****	<0.0001
MCC950 10	100.287	97.1899	100.622			Vehicle vs. YL-939 10	-1.897	-6.261 to 2.467	No	ns	0.4917

## Sheet: Fig. 3D
figure 3D
Control	107.41	99.057	98.9365	97.9461		Dunnett's multiple comparisons test	Mean Diff.	95.00% CI of diff.	Significant?	Summary	Adjusted P Value
DMSO	1.88665	1.8954	2.06393	2.07254		DMSO vs. Control	-98.86	-105.4 to -92.32	Yes	****	<0.0001
TTM 20	84.013	72.0195	81.6701	81.3601		DMSO vs. TTM 20	-77.79	-84.33 to -71.25	Yes	****	<0.0001
YL-939 1	3.20928	3.38151	3.26884	3.39131		DMSO vs. YL-939 1	-1.333	-7.873 to 5.207	No	ns	0.9038

## Sheet: Fig. 3F
figure 3F
Control	102.247	96.5573	101.196		Dunnett's multiple comparisons test	Mean Diff.	95.00% CI of diff.	Significant?	Summary	Adjusted P Value
Erastin+Vehicle	0.941423	0.523	0.625		Vehicle vs. Control	-99.3	-102.4 to -96.25	Yes	****	<0.0001
Erastin+YL-939 0.3	3.24268	2.0921	2.5312		Vehicle vs. YL-939 0.3	-1.926	-4.979 to 1.128	No	ns	0.2918
Erastin+YL-939 1	1.98745	1.569	2.3451		Vehicle vs. YL-939 1	-1.271	-4.324 to 1.783	No	ns	0.6418
Erastin+YL-939 3	1.46443	1.046	1.3654		Vehicle vs. YL-939 3	-0.5955	-3.649 to 2.458	No	ns	0.9674
Erastin+Fer-1 3	3.76569	2.8243	3.2531		Vehicle vs. Fer-1 3	-2.585	-5.638 to 0.4692	No	ns	0.1079

## Sheet: Fig. 3G
figure 3G
Control	100	99.343	101.435		Dunnett's multiple comparisons test	Mean Diff.	95.00% CI of diff.	Significant?	Summary	Adjusted P Value
Erastin+Vehicle	148.365	146.484	142.272		Vehicle vs. Control	45.45	33.68 to 57.22	Yes	****	<0.0001
Erastin+YL-939 0.3	128.471	116.059	113.851		Vehicle vs. E YL-939 0.3	26.25	14.48 to 38.02	Yes	***	0.0002
Erastin+YL-939 1	117.011	111.337	107.264		Vehicle vs. E YL-939 1	33.84	22.07 to 45.61	Yes	****	<0.0001
Erastin+YL-939 3	109.998	100.681	100.548		Vehicle vs. E YL-939 3	41.96	30.19 to 53.73	Yes	****	<0.0001
Erastin+Fer-1 3	120.022	115.577	110.685		Vehicle vs. Fer-1 3	30.28	18.51 to 42.05	Yes	****	<0.0001

[truncated: 30 more sheets: Fig. 4B, Fig .4D, Fig. 4E, Fig. 5F, Fig. 5G, Fig. 6A, Fig. 6B, Fig. 6C, Fig. 6D, Fig. 6E, Fig. 7A, Fig. 7B, Fig. 7C, Fig, 7E, Fig. 8B, Fig. 8C, Fig. 8D, Fig. 8E, Supplementary Fig. 2A, Supplementary Fig. 2B …]
